# Supplementary material for: Genome-Wide Analysis of YTH Domain Proteins in Metasequoia glyptostroboides and Functional Validation of MgYTH5 as an m6A Reader
Source: Plants (Basel). 2026 May 14;15(10):1497. doi: 10.3390/plants15101497 (PMC13210855; doi:10.3390/plants15101497)
Supplement: Supplementary file 1 [file plants-15-01497-s001.zip]

Archive with 1 entries (1 files):
- plants-4278434-supplementary.pdf
